# Supplementary material for: Begomovirus capsid proteins interact with cyclic adenosine monophosphate (cAMP)-specific phosphodiesterase of its whitefly vector and modulate virus retention within its vector
Source: J Virol. 2025 Feb 11;99(3):e02172-24. doi: 10.1128/jvi.02172-24 (PMC11915853; doi:10.1128/jvi.02172-24)
Supplement: File S1 — Raw data. [file jvi.02172-24-s0002.xlsx]

## Sheet: Supplementary File S2 Legend
Fig.4A	Raw data for relative PDE4 mRNA content in CuLCrV viruliferous whiteflies.
Fig.4B	Raw data for relative PDE4 mRNA content in TYLCV viruliferous whiteflies.
Fig.4C	Raw data for band area ImageJ analysis of Western blot images.
Fig.4D	Quantity of cAMP in non-viruliferous and viruliferous (CulCrV) whiteflies.
Fig.5A	Calculation for cAMP quantification in rolipram treated whiteflies.
Fig.5B	Calculation for the relative quantity of CuLCrV DNA retained in rolipram treated whiteflies.
Fig.5C	Calculation for the relative quantity of TYLCV DNA retained in rolipram treated whiteflies.
Fig.6A	Quantity of cAMP in SQ22536 treated whiteflies.
Fig.6B	Calculation for the relative quantity of CuLCrV DNA retained in SQ22536 treated whiteflies.
Fig.6C	Calculation for the relative quantity of TYLCV DNA retained in rSQ22536 treated whiteflies.
Fig.7A	Calculations for relative PDE4 mRNA content in PDE4 silenced (PDE4_TRV2) whiteflies.
Fig.7B	Calculations for relative AC mRNA content in AC silenced (AC_TRV2) whiteflies.
Fig.8A	Calculation for the relative quantity of CuLCrV DNA retained in PDE4_TRV2 whiteflies.
Fig.8B	Calculation for the relative quantity of TYLCV DNA retained in PDE4_TRV2 whiteflies.
Fig.8C	Calculation for the relative quantity of CuLCrV DNA retained in AC_TRV2 whiteflies.
Fig.9A	Absolute quantity of CuLCrV DNA/ng of squash plant genomic DNA (CuLCrV transmitted to squash plants by rolipram treated whiteflies)
Fig.9B	Absolute quantity of CuLCrV DNA/ng of squash plant genomic DNA (CuLCrV transmitted to squash plants by SQ22536 treated whiteflies)

## Sheet: Fig.4A
Time	NV	CuLCrV
12 hr	1.16012	0.678128
12 hr	1.58793	0.504876
12 hr	1.58876	0.299508
12 hr	1.97326	0.554473
12 hr	1.02914	0.563077
12 hr	1.74529	0.433315
12 hr	1.4552	0.598708
24 hr	0.709353	0.565588
24 hr	1.11025	0.753668
24 hr	1.50446	0.761043
24 hr	3.45829	0.538847
24 hr	2.78845	0.675586
24 hr	1.45587	1.23813
24 hr	0.946642	0.813266
24 hr	1.30451	1.15474
48 hr	0.859799	2.14236
48 hr	1.13832	0.929032
48 hr	0.969565	0.684319
48 hr	0.858398	1.60807
48 hr	0.971114	0.928751
48 hr	0.851336	0.778932
48 hr	0.703516	1.95446
48 hr	1.42937	1.18019
48 hr	1.21683	0.777662
	qPCR Raw data_calculations_2^deldelCT
Treatment	Sample	Tubulin Ct Mean	Tubulin Ct SD	PDE4 Ct Mean	PDE4 Ct SD	Delta Ct	Del Del Ct	2^-(Del Del)	Reference del
12h-NV	12C1	20.4211	0.0855994	25.6068	0.0933731	5.18572	-0.214278	1.16012	5.4
12h-NV	12C2	21.2523	0.0686637	25.9852	0.156415	4.73285	-0.667152	1.58793
12h-NV	12C3	22.4228	0.0337269	27.1549	0.0948129	4.7321	-0.667903	1.58876
12h-NV	12C4	24.2681	0.116199	28.6875	0.0677698	4.41942	-0.980579	1.97326
12h-NV	12C5	24.9233	0.0970159	30.2819	0.0531482	5.35857	-0.041434	1.02914
12h-NV	12C6	25.0483	0.0377891	29.6448	0.021789	4.59654	-0.803464	1.74529
12h-NV	12C7	22.9915	0.0903552	27.8503	0.0956052	4.85878	-0.541221	1.4552
12h-CuLCrV	12V1	21.3068	0.0257547	27.2672	0.118172	5.96037	0.560371	0.678128
12h-CuLCrV	12V2	21.9835	0.0130095	28.3695	0.12812	6.386	0.985998	0.504876
12h-CuLCrV	12V3	23.281	0.0896842	30.4203	0.0524635	7.13933	1.73933	0.299508
12h-CuLCrV	12V4	21.499	0.0968565	27.7498	0.0512924	6.25081	0.850811	0.554473
12h-CuLCrV	12V5	22.0414	0.0203829	28.27	0.040351	6.22859	0.828595	0.563077
12h-CuLCrV	12V6	23.2022	0.0769734	29.8087	0.00282013	6.60651	1.20651	0.433315
12h-CuLCrV	12V8	23.5958	0.0448604	29.7359	0.0946178	6.14008	0.740076	0.598708
24h-NV	24C1	20.6498	0.0205333	26.5452	0.454061	5.89542	0.495425	0.709353
24h-NV	24C2	21.3952	0.0895403	26.6443	0.106372	5.24911	-0.150886	1.11025
24h-NV	24C3	22.8921	0.0767326	27.7029	0.102639	4.81075	-0.589248	1.50446
24h-NV	24C4	26.1725	0.0126279	29.7824	0.148381	3.60994	-1.79006	3.45829
24h-NV	24C5	26.3701	0.0637975	30.2906	0.082502	3.92054	-1.47946	2.78845
24h-NV	24C6	21.1463	0.119009	26.0044	0.200258	4.85811	-0.541886	1.45587
24h-NV	24C7	21.2999	0.056728	26.779	0.0142854	5.47911	0.0791094	0.946642
24h-NV	24C8	22.6859	0.0458565	27.7024	0.115651	5.0165	-0.383503	1.30451
24h-CuLCrv	24V1	22.1026	0.0243102	28.3248	0.210138	6.22218	0.822176	0.565588
24h-CuLCrv	24V2	21.7663	0.0382221	27.5743	0.164871	5.808	0.407999	0.753668
24h-CuLCrv	24V3	23.9105	0.0906102	29.7045	0.158202	5.79395	0.39395	0.761043
24h-CuLCrv	24V4	22.4126	0.0595101	28.7046	0.128095	6.29205	0.892052	0.538847
24h-CuLCrv	24V5	23.3997	0.01194	29.3655	0.10891	5.96579	0.565789	0.675586
24h-CuLCrv	24V6	24.2204	0.131655	29.3123	0.0649331	5.09184	-0.308159	1.23813
24h-CuLCrv	24V7	24.4509	0.166838	30.1491	0.0214241	5.6982	0.2982	0.813266
24h-CuLCrv	24V8	24.8679	0.0181602	30.0603	0.096049	5.19243	-0.207572	1.15474
48h-NV	48C1	19.5841	0.102323	25.2021	0.0379703	5.61793	0.217928	0.859799
48h-NV	48C2	20.5269	0.0808199	25.74	0.0749205	5.2131	-0.186903	1.13832
48h-NV	48C3	21.5822	0.0966752	27.0268	0.138556	5.44459	0.0445906	0.969565
48h-NV	48C4	21.18	0.0734232	26.8003	0.0311105	5.62028	0.220282	0.858398
48h-NV	48C5	21.1793	0.0592095	26.6216	0.152764	5.44229	0.0422868	0.971114
48h-NV	48C6	21.4861	0.0795112	27.1183	0.0306667	5.6322	0.2322	0.851336
48h-NV	48C7	22.7528	0.0791983	28.6601	0.120713	5.90734	0.507345	0.703516
48h-NV	48C8	24.6998	0.0264052	29.5844	0.178564	4.88462	-0.515383	1.42937
48h-NV	48C9	25.6441	0.111036	30.761	0.119492	5.11688	-0.283124	1.21683
48h-CuLCrV	48V1	25.3986	0.107778	29.6994	0.140391	4.3008	-1.0992	2.14236
48h-CuLCrV	48V2	25.1715	0.0644218	30.6777	0.063231	5.5062	0.1062	0.929032
48h-CuLCrV	48V3	21.4044	0.0177219	27.3516	0.102126	5.94726	0.54726	0.684319
48h-CuLCrV	48V4	25.7598	0.0701665	30.4744	0.00882049	4.71467	-0.685327	1.60807
48h-CuLCrV	48V5	26.12	0.04909	31.6267	0.324945	5.50664	0.106636	0.928751
48h-CuLCrV	48V6	25.1234	0.0396711	30.8838	0.0197234	5.76043	0.360431	0.778932
48h-CuLCrV	48V7	25.4762	0.034237	29.9094	0.061525	4.43323	-0.96677	1.95446
48h-CuLCrV	48V8	23.9762	0.0892701	29.1371	0.115648	5.16098	-0.239021	1.18019
48h-CuLCrV	48V9	25.6405	0.0787168	31.4033	0.0153091	5.76278	0.362785	0.777662

## Sheet: Fig.4B
	qPCR Raw data_calculations_2^deldelCT
	Sample	Tubulin Ct Mean	Tubulin Ct SD	PDE4 Ct Mean	PDE4 Ct SD	Delta Ct	Del Del Ct	2^-(Del Del)	Reference del
12h-NV	12C1	26.053	0.0710158	28.9888	0.165467	2.93581	-1.07366	2.10477	4.00947
12h-NV	12C2	23.4714	0.0713043	26.9892	0.0364715	3.51785	-0.491621	1.40602
12h-NV	12C3	24.2933	0.0284926	26.8843	0.045381	2.59097	-1.4185	2.67308
12h-NV	12C4	23.8766	0.0716267	26.8231	0.00760397	2.94645	-1.06302	2.0893
12h-NV	12C5	23.7767	0.012992	26.0456	0.045246	2.26891	-1.74056	3.34165
12h-NV	12C6	23.85	0.068258	26.4243	0.0473606	2.5743	-1.43517	2.70413
12h-NV	12C7	24.42	0.0493341	27.1368	0.0335772	2.71676	-1.29271	2.44988
12h-TYLCV	12V1	24.2942	0.00292263	27.4633	0.0749809	3.16903	-0.840436	1.79059
12h-TYLCV	12V2	24.2062	0.0137477	27.1409	0.0191758	2.93461	-1.07485	2.10651
12h-TYLCV	12V3	22.8831	0.00846444	25.8384	0.00800048	2.95536	-1.05411	2.07643
12h-TYLCV	12V4	24.8302	0.029492	27.8879	0.0188036	3.05766	-0.951806	1.93429
12h-TYLCV	12V5	24.2329	0.0540882	27.6488	0.00339063	3.4159	-0.593568	1.50897
12h-TYLCV	12V6	23.3146	0.00464357	26.5915	0.0116271	3.27685	-0.732624	1.66166
12h-TYLCV	12V7	23.2173	0.0176142	26.3615	0.0332522	3.14419	-0.865275	1.82169
24h-NV	24C1	22.8141	0.0260491	25.769	0.0546865	2.95492	-1.05455	2.07708
24h-NV	24C2	23.1964	0.0558674	26.8534	0.0986908	3.65699	-0.352483	1.27676
24h-NV	24C3	23.7265	0.0248093	26.7326	0.086013	3.00608	-1.00339	2.0047
24h-NV	24C4	23.732	0.0199028	26.5544	0.0604185	2.82245	-1.18702	2.27681
24h-NV	24C5	24.3148	0.00918329	27.1701	0.0171044	2.85523	-1.15424	2.22568
24h-NV	24C6	22.4807	0.0386302	26.1733	0.0641227	3.69255	-0.316915	1.24566
24h-NV	24C7	24.5222	0.0669433	28.4436	0.0892353	3.92142	-0.0880459	1.06293
24h-TYLCV	24V1	22.8582	0.0585325	26.3702	0.0512237	3.512	-0.497468	1.41173
24h-TYLCV	24V2	22.1463	0.0222201	25.5263	0.101553	3.38001	-0.629457	1.54698
24h-TYLCV	24V3	21.9918	0.0449573	25.1578	0.0532582	3.16598	-0.843488	1.79438
24h-TYLCV	24V4	22.6327	0.0407505	25.7817	0.0498453	3.14901	-0.86046	1.81562
24h-TYLCV	24V5	22.1718	0.0626283	25.5921	0.017548	3.4203	-0.589172	1.50438
24h-TYLCV	24V6	23.6846	0.00362261	27.3025	0.00871799	3.61791	-0.391555	1.31181
24h-TYLCV	24V8	23.8506	0.0909394	27.6891	0.126242	3.83853	-0.170935	1.12579
48h-NV	48C1	23.2375	0.0391517	29.1281	0.0323823	5.89057	1.8811	0.271476
48h-NV	48C2	23.9668	0.0256079	28.5078	0.0440431	4.54091	0.531444	0.691862
48h-NV	48C3	23.664	0.0673623	28.7337	0.0141964	5.06967	1.0602	0.479565
48h-NV	48C4	22.583	0.0378741	28.6434	0.0305939	6.06048	2.05102	0.241314
48h-NV	48C5	23.6085	0.0499906	27.9835	0.0667997	4.37504	0.365568	0.776163
48h-NV	48C6	22.9127	0.0133782	29.2233	0.0294232	6.31052	2.30105	0.202915
48h-NV	48C7	22.6481	0.000988596	29.8756	0.0648347	7.22753	3.21806	0.107465
48h-TYLCV	48V1	23.9582	0.0208538	29.9138	0.122593	5.95562	1.94615	0.259507
48h-TYLCV	48V2	27.3099	0.0338323	32.758	0.0353953	5.44804	1.43857	0.368933
48h-TYLCV	48V3	23.7989	0.0239412	28.8604	0.027121	5.06146	1.05199	0.482303
48h-TYLCV	48V4	24.0815	0.00237101	29.3325	0.064805	5.25093	1.24147	0.422943
48h-TYLCV	48V5	24.3094	0.0775186	30.5095	0.0770296	6.20009	2.19062	0.219057
48h-TYLCV	48V6	23.9402	0.037121	29.0821	0.0705289	5.14194	1.13247	0.456135
48h-TYLCV	48V7	24.2743	0.00988	28.4629	0.0448065	4.18865	0.179176	0.883207
Time	NV	TYLCV
12 hr	2.10477	1.79059
12 hr	1.40602	2.10651
12 hr	2.67308	2.07643
12 hr	2.0893	1.93429
12 hr	3.34165	1.50897
12 hr	2.70413	1.66166
12 hr	2.44988	1.82169
24 hr	2.07708	1.41173
24 hr	1.27676	1.54698
24 hr	2.0047	1.79438
24 hr	2.27681	1.81562
24 hr	2.22568	1.50438
24 hr	1.24566	1.31181
24 hr	1.06293	1.12579
48 hr	0.271476	0.259507
48 hr	0.691862	0.368933
48 hr	0.479565	0.482303
48 hr	0.241314	0.422943
48 hr	0.776163	0.219057
48 hr	0.202915	0.456135
48 hr	0.107465	0.883207

## Sheet: Fig. 4C
Protein	Sample	Protein Band Area	% Area of occupied intensity of the protein band	Normalization
PDE4	NV	12037.5	16.808	1.12151
	CuLCrV	5589.45	7.804	0.636749
Tubulin	NV	17667.1	14.987
	CuLCrV	14447.3	12.256
Protein	Sample	Protein Band Area	% Area of occupied intensity of the protein band	Normalization
PDE4	NV	49558.2	83.717	1.31074
	TYLCV	9639.43	16.283	0.450678
Tubulin	NV	79133.4	63.87
	TYLCV	44763.8	36.13

## Sheet: Fig.4D
Treatment	cAMP (pmol/mg protein)
NV	20.6835
NV	28.6003
NV	25.1027
NV	20.6824
NV	21.4172
NV	17.3781
NV	22.9412
NV	23.0578
NV	21.7217
NV	15.7736
CuLCrV	33.8036
CuLCrV	36.9342
CuLCrV	27
CuLCrV	30.4803
CuLCrV	28.4774
CuLCrV	26.0159
CuLCrV	21.1263
CuLCrV	28.7858
CuLCrV	28.4503
CuLCrV	26.2266

## Sheet: Fig.5A
Standard curve for cAMP
OD	Concentraion of cAMP standards (pmol/ml)
0.045	400
0.073	200
0.0915	100
0.1315	50
0.198	25
0.2395	12.5
0.331	6.25
Sample	Net OD (-blank)	cAMP (pmol/ml)	protein concentration	cAMP (pmol/mg)
		y=0.6777*X^-2.106	(mg/ml)
Diet1	0.249	12.6661	0.848	14.9364
Diet3	0.2575	11.8016	0.641	18.4112
Diet4	0.2895	9.22159	0.621	14.8496
Diet5	0.2875	9.35721	0.817	11.4531
Rolipram1	0.2325	14.6336	0.6	24.3893
Rolipram2	0.232	14.7001	0.682	21.5544
Rolipram3	0.243	13.3337	0.453	29.4342
Rolipram4	0.2445	13.162	0.796	16.5352
Treatment	cAMP (pmol/mg protein)
control	14.9364
control	18.4112
control	14.8496
control	11.4531
200 µM rolipram	24.3893
200 µM rolipram	21.5544
200 µM rolipram	29.4342
200 µM rolipram	16.5352

## Sheet: Fig.5B
Treatment	sample	delta delta	CuLCrV retained	Log(CuLCrV retained)
control	c1	0	1	0
control	c2	1.29056	0.408793	-0.388496
control	c4	0.904074	0.534376	-0.272153
control	c5	0.714821	0.609281	-0.215183
control	c6	1.61558	0.326334	-0.486338
control	c7	0.990109	0.50344	-0.298053
200 µM rolipram	r1	-4.22986	18.7635	1.27331
200 µM rolipram	r2	-3.79848	13.9142	1.14346
200 µM rolipram	r3	-3.30554	9.88704	0.995066
200 µM rolipram	r4	-9.76822	872.022	2.94053
200 µM rolipram	r5	-3.29386	9.80733	0.991551
200 µM rolipram	r6	-2.42335	5.36416	0.729501
200 µM rolipram	r7	-4.57371	23.8136	1.37682
200 µM rolipram	r8	-7.27363	154.732	2.18958
200 µM rolipram	r9	-4.16199	17.9012	1.25288

## Sheet: Fig.5C
Treatment	sample	deldel ct	TYLCV retained	Log (TYLCV retained)
control	c1	0	1	0
control	c2	-0.123575	1.08943	0.0371998
control	c3	0.579954	0.668985	-0.174584
control	c4	0.654097	0.635473	-0.196903
control	c5	0.681294	0.623606	-0.20509
control	c6	-0.400078	1.31958	0.120435
control	c7	0.333365	0.793683	-0.100353
control	c8	-0.109832	1.0791	0.0330627
200 µM rolipram	r1	-2.00143	4.00396	0.602489
200 µM rolipram	r2	-1.6459	3.12943	0.495465
200 µM rolipram	r3	-0.83486	1.78368	0.251318
200 µM rolipram	r4	-0.532423	1.44636	0.160275
200 µM rolipram	r5	-0.811668	1.75524	0.244337
200 µM rolipram	r6	-1.20697	2.30852	0.363335
200 µM rolipram	r7	-0.167951	1.12346	0.0505582
200 µM rolipram	r8	-2.76881	6.81544	0.833494

## Sheet: Fig.6A
Treatment	cAMP (pmol/mg protein)
control	86.5668
control	100.136
control	78.6298
control	78.8884
control	59.8198
control	76.8543
control	59.438
control	54.3918
control	55.2157
control	59.237
control	59.6294
control	62.276
control	71.4555
control	72.164
200 µM SQ22536	65.7843
200 µM SQ22536	77.4326
200 µM SQ22536	65.5653
200 µM SQ22536	31.7059
200 µM SQ22536	31.1073
200 µM SQ22536	32.1144
200 µM SQ22536	32.0294
200 µM SQ22536	28.0389
200 µM SQ22536	28.8919
200 µM SQ22536	26.8709
200 µM SQ22536	64.2466
200 µM SQ22536	46.6581
200 µM SQ22536	40.1461
200 µM SQ22536	56.8327

## Sheet: Fig.6B
Treatment	sample	deltadelta ct	CuLCrV retained	Log(CLCrV retained)
control	0	1	1	0
control	-1.62422	3.08275	3.08275	0.488938
control	-0.73564	1.66514	1.66514	0.22145
control	-0.859104	1.81391	1.81391	0.258616
control	-0.553067	1.4672	1.4672	0.16649
control	-1.25524	2.38707	2.38707	0.377864
control	-0.194356	1.14421	1.14421	0.058507
control	-1.07342	2.10442	2.10442	0.323133
control	-1.52188	2.87165	2.87165	0.458132
control	-0.97926	1.97145	1.97145	0.294787
control	-0.591026	1.50632	1.50632	0.177917
200 µM sq22536	4.13259	0.0570119	0.0570119	-1.24403
200 µM sq22536	2.10516	0.232425	0.232425	-0.633717
200 µM sq22536	3.3941	0.0951204	0.0951204	-1.02173
200 µM sq22536	3.40477	0.0944195	0.0944195	-1.02494
200 µM sq22536	1.3956	0.380085	0.380085	-0.420119
200 µM sq22536	2.62559	0.162038	0.162038	-0.790382
200 µM sq22536	4.58041	0.0417985	0.0417985	-1.37884
200 µM sq22536	2.90442	0.133562	0.133562	-0.874318
200 µM sq22536	4.49852	0.0442396	0.0442396	-1.35419
200 µM sq22536	1.18896	0.438618	0.438618	-0.357913
200 µM sq22536	2.94238	0.130093	0.130093	-0.885745

[truncated: 8 more sheets: Fig.6C, Fig.7A, Fig.7B, Fig.8A, Fig.8B, Fig.8C, Fig.9A, Fig.9B]
